# Supplementary material for: Epitaxial Growth of Diamond-Shaped Au1/2Ag1/2CN Nanocrystals on Graphene
Source: Materials (Basel). 2021 Dec 9;14(24):7569. doi: 10.3390/ma14247569 (PMC8706316; doi:10.3390/ma14247569)
Supplement: Supplementary file 1 [file materials-14-07569-s001.zip]

Archive with 3 entries (3 files):
- materials-1460681 supplementary for conversion.pdf
- Vedio S2.mp4
- Video_S1.mp4
